# Supplementary material for: Long-Term Impacts of the COVID-19 Pandemic on Drug/Alcohol Use Prevalence in a Population with Substance Use Disorders
Source: Int J Environ Res Public Health. 2023 Jun 30;20(13):6261. doi: 10.3390/ijerph20136261 (PMC10341792; doi:10.3390/ijerph20136261)
Supplement: Supplementary file 1 [file ijerph-20-06261-s001.zip]

Archive with 1 entries (1 files):
- ijerph-2346667-supplementary.pdf
